# Supplementary material for: Research Progress in Plant Molecular Systematics of Lauraceae
Source: Biology (Basel). 2021 May 1;10(5):391. doi: 10.3390/biology10050391 (PMC8147330; doi:10.3390/biology10050391)
Supplement: Supplementary file 1 [file biology-10-00391-s001.zip]

Archive with 1 entries (1 files):
- biology-1183630-supplementary.pdf
